# Supplementary material for: Targeting necroptosis in muscle fibers ameliorates inflammatory myopathies
Source: Nat Commun. 2022 Jan 10;13:166. doi: 10.1038/s41467-021-27875-4 (PMC8748624; doi:10.1038/s41467-021-27875-4)
Supplement: Supplementary file 4 — Supplementary Data 1 [file 41467_2021_27875_MOESM4_ESM.xlsx]

## Sheet: まとめ
	Patient's number	Classification criteria		Disease duration	MMT of 8 muscles	Extra-skeletal muscular involvement			Serum CK	Autoantibodies			EMG findings	Pathological finding	Infiltrating mononucleated cells
		Bohan and Peter	2017 EULAR/ACR	(months)	(% of max)	Arthralgia	IP	Other	(U/l)	ANA (titer)	MSA	Other
	1	Definite PM	Definite PM	8	83.3	+	-		596	Speckled (1:640)		SS-A +	a) +, b) +, c) -	Endomysial inflammatory cell infiltrate surrounding and invading non-necrotic muscle cells, ubiquitous MHC class I expression	+++, Mainly CD8+ cells and CD4+ cells and a smaller number of C68+ cells. CD20+ cells were scarce.
	2	Definite PM	Definite PM	12	84	+	+		5394	Speckled (1:160), cytoplasmic (1:80)	ARS + (Jo-1 -), TIF1g +	SS-A +, SS-B +	a) +, b) +, c) -	Endomysial inflammatory cell infiltrate surrounding and invading non-necrotic muscle cells, ubiquitous MHC class I expression	+++, Mainly CD8+ cells and CD4+ cells and a smaller number of C68+ cells. CD20+ cells were scarce.
	3	Definite PM	Definite PM	2	97.3	+	+	Myocarditis	5378	Speckled (1:40)	Jo-1 +		a) +, b) +, c) -	Perivascular and perimysial inflammatory cell infiltrates, perifascicular atrophy and MAC depositions on small blood vessels, MHC-class I expression of perifascicular fibers	++, Mainly CD4+ cells and a smaller number of CD8+ cells. CD68+ cells and CD20+ cells were scarce
	4	Definite PM	Probable PM	6	84.6	+	-		3550	Homogeneous (1:80), speckled (1:640)			a) +, b) +, c) -	Perivascular and perimysial inflammatory cell infiltrates, scattered endomysial CD8+ T cells infiltrate that does not clearly surround or invade muscle fibers, perifascicular atrophy and MAC depositions on small blood vessels, MHC-class I expression of perifascicular fibers	++, Mainly CD4+ cells and a smaller number of CD8+ cells and CD68+ cells. CD20+ cells were scarce.
	5	Probable PM	Probable PM	3	100	+	+	Fever	1035	Speckled (5120)		RNP +	a) +, b) +, c) -	Perivascular and perimysial inflammatory cell infiltrates, perifascicular atrophy and MAC depositions on small blood vessels, MHC-class I expression of perifascicular fibers	++, Mainly CD8+ cells and CD4+ cells and a smaller number of CD68+ cells and CD20+ cells.
	6	Probable PM	Definite PM	6	96	-	-		6360	< 1:40	Jo-1 +		NA	Perivascular and perimysial inflammatory cell infiltrates, scattered endomysial CD8+ T cells infiltrate that does not clearly surround or invade muscle fibers, MAC depositions on small blood vessels without perifascicular atrophy, MHC-class I expression of perifascicular fibers	+, Mainly CD4+ cells and CD68+ cells. CD8+ cells and CD20+ cells were scarce.
	7	Definite PM	Probable PM	12	96	-	-	Myocarditis	1371	Speckled (1:40), cytoplasmic 1(1:40)		AMAM2 +	a) +, b) +, c) -	Perivascular and perimysial inflammatory cell infiltrates, scattered endomysial CD8+ T cells infiltrate that does not clearly surround or invade muscle fibers, no perifascicular atrophy, MAC depositions nor MHC-class I expression	+, Mainly CD8+ cells and a smaller number of CD4+ cells and CD68+ cells. CD20+ cells were scarce.
	8	Probable PM	Definite PM	17	86	+	-	Pericarditis, Fever	224	Homogeneous (1:80), speckled (1:2560)		RNP +, SS-A +, SS-B +	NA	Perivascular and perimysial inflammatory cell infiltrates, scattered endomysial CD8+ T cells infiltrate that does not clearly surround or invade muscle fibers, MAC deposition on small blood vessels without perifascicular atrophy, ubiquitous MHC-class I expression	++, Mainly CD4+ cells and a smaller number of CD68+ cells, CD8+ cells, and CD20+ cells.
	9	Definite PM	Definite PM	12	80	-	+		1533	Speckled (1:5120)			a) +, b) +, c) +	Perivascular and perimysial inflammatory cell infiltrates, scattered endomysial CD8+ T cells infiltrate that does not clearly surround or invade muscle fibers, MAC deposition on small blood vessels without perifascicular atrophy, ubiquitous MHC-class I expression	+, Mainly CD4+ cells and a smaller number of CD8+ cells and CD68+ cells. CD20+ cells were scarce.
	10	Definite DM	Definite DM	6	91.3	+	+		5408	< 1:40	ARS + (Jo-1 -)	SS-A +	a) +, b) +, c) -	Perivascular and perimysial inflammatory cell infiltrates, perifascicular atrophy and MAC depositionsions on small blood vessels, MHC-class I expression of perifascicular fibers	++, Mainly CD4+ cells and a smaller number of CD68+ cells and CD8+ cells. CD20+ cells were scarce.
	11	Definite DM	Definite DM	1	66	+	-		1879	< 1:40			NA	Perivascular and perimysial inflammatory cell infiltrates, scattered endomysial CD8+ T cells infiltrate that does not clearly surround or invade muscle fibers, MAC deposition on small blood vessels without perifascicular atrophy, MHC-class I expression of perifascicular fibers	+, Mainly CD4+ cells and CD68+ cells and a smaller number of CD8+ cells. CD20+ cells were scarce.
	12	Probable DM	Definite CADM	1	100	+	+		2212	Discrete speckled (1:1280)	Jo-1 +	ACA +	NA	Perivascular and perimysial inflammatory cell infiltrates, Scattered endomysial CD8+ T cells infiltrate that does not clearly surround or invade muscle fibers, perifascicular atrophy and MAC depositions on small blood vessels, MHC-class I expression of perifascicular fibers	++, Mainly CD4+ cells and a smaller number of CD8+ cells and CD68+ cells. CD20+ cells were scarce.
