# Supplementary material for: Targeting necroptosis in muscle fibers ameliorates inflammatory myopathies
Source: Nat Commun. 2022 Jan 10;13:166. doi: 10.1038/s41467-021-27875-4 (PMC8748624; doi:10.1038/s41467-021-27875-4)
Supplement: Supplementary file 6 — Source Data [file 41467_2021_27875_MOESM6_ESM.xlsx]

## Sheet: Figure 2A
	live target cells (n)
min	OT-I								prf1-/- OT-I						gzmb-/- OT-I
60	10	10	11	9	9	10	15	6	10	12	8	8	8	13	8	8	8	14	11	10
120	10	10	11	7	9	10	15	6	10	12	10	9	10	14	8	8	8	12	9	10
180	8	10	9	6	9	7	13	6	10	12	13	11	9	13	8	8	9	13	11	11
240	7	10	9	6	9	4	10	4	10	12	12	13	9	13	8	7	9	12	11	10
300	5	5	7	6	9	2	7	3	10	12	12	14	9	12	8	7	9	13	12	9
360	4	3	7	6	7	1	4	2	11	11	12	14	9	11	8	10	10	13	11	9
420	3	3	5	3	5	0	2	1	13	10	13	13	8	11	8	11	9	11	10	7
480	2	2	2	1	4	0	1	1	13	9	11	11	10	10	9	9	9	11	10	8
540	1	1	2	0	2	0	0	1	12	7	11	11	8	11	8	8	8	11	11	8
600	1	0	1	0	1	0	0	0	11	9	11	10	8	10	9	7	7	11	10	8
660	0	0	0	0	0	0	0	0	13	8	8	9	8	9	8	5	9	11	9	9
720	0	0	0	0	0	0	0	0	12	10	8	9	8	8	9	6	10	11	8	8

## Sheet: Figure 2B
time to death (min)
OT-I	Prf1-/- OT-I
495	808
495	808
645	858
645	858
870	858
870	858
945	858
945	883
945	908
945	908
970	908
970	933
970	933
970	958
1020	1008
1020	1008
1020	1033
1020	1033
1020	1033
1020	1033
1070	1106
1070	1106
1070	1108
1070	1108
1070	1108
1070	1108
1070
1070
1095
1095

## Sheet: Figure 2C
time to death (min)
OT-I	Gzmb-/- OT-I
560	600
560	600
560	600
560	600
560	620
560	660
640	660
640	660
640	660
660	680
660	680
660	680
660	720
660	720
660	720
660	720
700	720
700	720
700	720
700	720
700	720
700	720
700	720
700	740
700	740
700	740
720	740
720	740
720	740
760	740
760	740
760	740
760	760
760	760
760	760
760	760
880	760
880	800
880	800
880	800
880
880

## Sheet: Figure 2D
	live target cells (n)
min	Fc 10ug/ml						FasFc 1 ug/ml						FasFc 10 ug/ml
60	9	7	8	5	6	7	6	4	6	5	7	14	10	7	7	8	10	8
105	8	7	8	5	6	7	6	4	4	6	8	14	10	7	7	9	10	8
150	10	7	7	5	6	7	6	3	3	6	9	14	10	7	7	9	9	8
195	10	8	7	6	6	7	6	3	3	5	9	15	10	7	7	8	9	8
240	11	9	7	6	6	7	6	4	5	5	9	15	9	7	8	8	10	8
285	11	9	7	6	5	8	5	4	7	5	9	14	10	7	7	8	10	8
330	11	8	7	6	5	7	6	5	5	5	9	13	10	7	7	9	10	6
375	10	9	6	6	5	6	6	5	4	5	7	12	10	6	7	9	10	6
420	10	9	6	6	5	6	6	4	5	5	7	11	10	6	8	9	10	5
465	9	9	5	6	4	6	5	4	5	4	7	11	9	5	8	7	10	5
510	8	8	4	6	3	6	6	4	5	3	5	11	9	6	6	6	10	5
555	8	8	4	6	5	6	6	4	5	3	5	11	5	6	6	6	10	5
600	6	7	4	6	5	5	5	3	4	2	4	11	5	7	6	5	8	3
645	5	6	3	6	4	6	4	3	4	2	4	10	5	6	7	5	7	3
690	5	6	3	6	3	6	4	4	4	2	3	10	3	7	7	3	6	3
735	5	5	3	6	3	6	4	3	4	2	3	10	3	6	8	3	5	5
780	6	5	3	6	3	6	4	4	3	2	2	10	4	6	6	3	4	5
825	5	5	3	5	4	4	3	4	3	2	3	10	4	5	6	4	3	4
870	5	5	2	5	4	4	3	4	3	2	3	7	4	5	6	3	3	4
915	4	4	2	5	4	4	3	4	1	2	2	7	5	4	7	2	3	5
960	4	4	2	4	4	4	3	4	0	2	2	6	5	4	6	2	3	6
1005	3	5	3	4	4	4	3	4	0	2	2	6	5	2	6	3	3	6
1050	3	5	3	4	4	3	3	4	0	2	2	5	4	1	6	3	3	5
1095	3	5	2	4	4	3	2	4	0	2	2	5	4	1	6	2	3	5
1140	3	4	2	4	4	3	2	4	0	3	2	4	4	1	6	2	3	4
1185	3	4	2	3	4	3	2	3	0	3	3	4	4	1	6	1	3	4
1230	3	4	2	3	4	3	3	3	0	2	3	5	4	1	5	1	3	3
1275	2	4	2	3	3	1	3	3	0	2	3	5	3	1	4	1	3	3
1320	1	4	2	3	3	1	2	3	0	2	3	4	3	4	3	1	3	3
1365	1	4	2	2	3	0	2	2	0	2	3	3	2	3	1	1	3	3

## Sheet: Figure 2E
live cells at 940 min	25	26	31	16	10	9
	time to death (min)
	FasFc 0.1ug/ml	FasFc 1ug/ml	FasFc 10ug/ml	Fc 0.1ug/ml	Fc 1ug/ml	Fc 10ug/ml
	265	293	272	204	132	61
	365	318	372	254	157	73
	365	443	422	304	182	236
	415	518		304	232	286
	615	545		329	332	336
	615	668		329	332	336
	665	868		329	357	336
	665			329	382	361
	915			354	382	361
	940			354	382	386
	940			354	382	386
				379	432	411
				379	432	411
				379	432	436
				379	457	436
				404	457	461
				404	457	461
				404	482	561
				404	507	561
				429	532	586
				454	557	586
				454	582	611
				479	582	661
				504	582	661
				504	607	686
				529	632	686
				579	682	711
				604	682	711
				604	682	736
				604	707	786
				629	732	836
				654	757	836
				679	782	836
				679	807	861
				704	832	886
				704	832
				704	832
				704	857
				729	907
				754	932
				804

## Sheet: Figure 4A
live cells at the last time points	4	2	0
	time to death (min)
	z-VAD-fmk 0 uM	z-VAD-fmk 20uM	z-VAD-fmk 100uM
	305	355	450
	305	355	450
	500	355	810
	500	415	810
	590	415	810
	590	505	810
	725	505	840
	725	655	840
	725	655	870
	740	835	870
	740	895	885
	740	895	885
	800	895	900
	860	895	900
	890	895	900
	905	910	900
	905	925	915
	905	925	915
	920	955	915
	935	955	915
	935	970	915
	935	970	930
	950	1000	930
	950	1000	930
	1025	1030	945
	1025	1030	945
		1030	945
		1030	960
			1035
			1035

## Sheet: Figure 4B
live cells at the last time points	2	2	7	31
	time to death (min)
	Effector+ nec1s 0uM	Effector+ nec1s 10uM	Effector+ nec1s 50uM	Effector+ nec1s 100uM
	240	180	360	360
	270	270	390	540
	300	270	390	570
	300	270	450	720
	300	300	450	780
	330	330	450	780
	330	330	480	840
	330	330	480	840
	330	330	480	870
	330	360	480	900
	330	360	480	930
	330	360	510	930
	360	360	510	960
	360	390	510	960
	360	390	510	1020
	390	390	510	1020
	390	390	510	1050
	390	420	570	1050
	390	420	570	1110
	420	420	570
	420	420	600
	420	420	600
	420	420	600
	420	420	630
	420	420	660
	420	450	660
	420	450	690
	450	450	720
	450	450	720
	450	480	780
	450	480	780
	450	480	810
	450	480	870
	480	480	900
	480	480	900
	480	510	930
	480	510	930
	480	510	990
	480	510	1010
	510	540
	510	540
	510	540
	540	570
	540	570
	540	570
	570	600
	570	600
	600	600
	630	630
	690	630
	840	720
	930	900
	960	960
	1020

## Sheet: Figure 4C
	live target cells (n)
min	DMSO						z-VAD-fmk 20 uM						z-VAD-fmk 100 uM
60	8	7	7	8	10	10	7	6	7	10	10	8	12	12	8	9	10	8
120	8	6	6	7	9	10	7	6	7	10	10	5	12	12	8	9	10	8
180	8	6	6	6	9	8	7	6	7	10	10	5	12	12	8	9	10	8
240	8	5	6	6	9	8	7	6	7	10	10	5	12	12	8	9	10	8
300	7	3	6	6	8	6	7	6	7	10	10	4	12	12	8	9	10	8
360	6	3	6	5	8	5	6	6	6	10	10	4	12	12	8	9	10	8
420	5	3	5	4	6	4	6	6	5	10	10	4	10	12	8	9	9	8
480	4	2	3	4	6	3	6	6	5	10	9	4	8	12	8	9	9	7
540	3	1	3	4	5	3	6	4	4	9	8	3	8	11	7	8	9	8
600	2	1	2	3	5	3	6	3	3	8	7	3	8	10	6	6	9	8
660	1	1	2	3	5	2	5	3	2	8	7	3	8	8	6	6	9	8

## Sheet: FIgure 4D
	live target cells (n)
min	nec-1 100 uM						DMSO
60	5	6	5	5	4	5	6	5	6	4	5	4
120	5	5	4	4	3	4	6	3	6	2	4	3
180	6	3	3	3	1	3	4	3	4	2	3	2
240	5	2	2	2	1	1	2	3	3	1	3	1
300	5	1	0	0	1	0	0	1	1	1	1	1
360	4	0	0	0	0	0	0	0	0	0	1	1
420	3	0	0	0	0	0	0	0	0	0	1	0
480	2	0	0	0	0	0	0	0	0	0	1	0
540	1	0	0	0	0	0	0	0	0	0	1	0
600	0	0	0	0	0	0	0	0	0	0	0	0

## Sheet: Figure 4E
live cells at the last time points →	60	17	16	35	43
	time to death (min)
	X CTL (-)	X CTL (+)	siRNA Control CTL(+)	siRNA RIPK3-1 CTL(+)	siRNA RIPK3-2 CTL(+)
	500	220	300	260	340
	620	300	340	300	460
	660	340	340	340	460
	860	340	380	380	500
	900	380	380	420	500
	900	380	380	420	540
		380	380	420	540
		380	380	460	540
		380	420	460	540
		380	420	500	540
		380	420	500	540
		420	460	500	620
		420	460	540	660
		460	460	540	700
		460	460	540	700
		460	460	540	740
		460	460	540	780
		460	460	540	820
		460	500	580	860
		500	500	580	900
		500	500	580
		500	500	620
		500	500	620
		540	500	620
		540	500	620
		540	540	620
		540	540	660
		540	540	660
		540	540	700
		540	540	700
		580	540	740
		580	540	780
		580	540
		580	580
		620	580
		620	580
		700	580
		740	580
		780	580
		780	620
		780	620
		860	660
		860	700
		900	700
			740
			780
			780
			820
			860
			860

[truncated: 14 more sheets: FIgure 4G-I, Figure 5CD, Figure 5EF, FIgure 5G, Figure 5H, FIgure 5I, Figure 5J, Figure 6A, Figure 6C, Figure 6D, Figure 6E, Figure S2AB, Figure S5 ABC, Figure S7 ABC]
